# Supplementary material for: Identification of a differentiation-related prognostic nomogram based on single-cell RNA sequencing in clear cell renal cell carcinoma
Source: Sci Rep. 2022 Jun 29;12:10973. doi: 10.1038/s41598-022-15206-6 (PMC9243004; doi:10.1038/s41598-022-15206-6)
Supplement: Supplementary file 1 — Supplementary Information 1. [file 41598_2022_15206_MOESM1_ESM.xls]

!Series_title	"Single Cell Analyses of Renal Cell Cancers Reveal Insights into Tumor Microenvironment, Cell of Origin, and Therapy Response"
!Series_geo_accession	"GSE159115"
!Series_status	"Public on May 22 2021"
!Series_submission_date	"Oct 06 2020"
!Series_last_update_date	"May 24 2021"
!Series_summary	"Diverse subtypes of renal cell carcinomas (RCC) display a wide spectrum of histomorphologies, proteogenomic alterations, immune cell infiltration patterns, and clinical behavior. Delineating the ontogeny of these malignancies with the identification of cells of origin for different RCC subtypes will provide mechanistic insights into their diverse pathobiology. With this aim, we performed single cell RNA sequencing (scRNA-seq) analysis of ~30,000 cells dissociated from benign human kidney and renal tumor specimens. The benign renal tissue cell atlas comprised 26 distinct cell clusters representing all known major and minor cell types, as well as two rare proximal tubule cell types (PT-B and PT-C) and one novel entity containing both intercalated and principal cell (IC-PC) phenotypes. In comparison, the tumor cell atlas was comprised of 13 different cell clusters encompassing neoplastic cells and components of the tumor microenvironment. Using a random forest model trained on the scRNA-seq data from benign tubular epithelial cell types, we predicted the putative cell of origin for more than 10 different RCC subtypes."
!Series_overall_design	"Single-cell suspensions from 8 renal tumor specimens and  6  benign human kidney specimens from clear cell cell carcinoma (ccRCC) and chromophobe renal cell carcinoma (chRCC) patients were obtained by enzymatic dissociation.  The cell suspension was used to prepare single cell RNA-seq libraries using the 3' V2 chemistry kit on Chromium Single cell controller (10x Genomics)."
!Series_overall_design	"*** This GEO submission contains only processed data (raw counts tables in HDF5 format), raw data (FASTQ files) will be submitted  to dbGaP/SRA due to to patient privacy concerns."
!Series_type	"Expression profiling by high throughput sequencing"
!Series_contributor	"Yuping,,Zhang"
!Series_contributor	"Sathiya,P,Narayanan"
!Series_contributor	"Saravana,M,Dhanasekaran"
!Series_contributor	"Gregory,,Raskind"
!Series_contributor	"Xiaoming,,Wang"
!Series_contributor	"Pankaj,,Vats"
!Series_contributor	"Rahul,,Mannan"
!Series_contributor	"Fengyun,,Su"
!Series_contributor	"Lisha,,Wang"
!Series_contributor	"Xuhong,,Cao"
!Series_contributor	"Chandan,,Kumar-Sinha"
!Series_contributor	"Thomas,J,Giordono"
!Series_contributor	"Todd,M,Morgan"
!Series_contributor	"Sethu,,Pitchaya"
!Series_contributor	"Ajjai,,Alva"
!Series_contributor	"Rohit,,Mehra"
!Series_contributor	"Marcin,,Cieslik"
!Series_contributor	"Arul,M,Chinnaiyan"
!Series_sample_id	"GSM4819725 GSM4819726 GSM4819727 GSM4819728 GSM4819729 GSM4819730 GSM4819731 GSM4819732 GSM4819733 GSM4819734 GSM4819735 GSM4819736 GSM4819737 GSM4819738 "
!Series_contact_name	"Arul,M.,Chinnaiyan"
!Series_contact_institute	"University of Michigan"
!Series_contact_address	"1500 E. Medical Center Dr"
!Series_contact_city	"Ann Arbor"
!Series_contact_state	"MICHIGAN"
!Series_contact_zip/postal_code	"48109"
!Series_contact_country	"USA"
!Series_supplementary_file	"ftp://ftp.ncbi.nlm.nih.gov/geo/series/GSE159nnn/GSE159115/suppl/GSE159115_RAW.tar"
!Series_platform_id	"GPL16791"
!Series_platform_taxid	"9606"
!Series_sample_taxid	"9606"
!Series_relation	"BioProject: https://www.ncbi.nlm.nih.gov/bioproject/PRJNA667716"

!Sample_title	"SI_18854"	"SI_18856"	"SI_18855"	"SI_19704"	"SI_19703"	"SI_21255"	"SI_21256"	"SI_21561"	"SI_22369"	"SI_22368"	"SI_22605"	"SI_22604"	"SI_23459"	"SI_23843"
!Sample_geo_accession	"GSM4819725"	"GSM4819726"	"GSM4819727"	"GSM4819728"	"GSM4819729"	"GSM4819730"	"GSM4819731"	"GSM4819732"	"GSM4819733"	"GSM4819734"	"GSM4819735"	"GSM4819736"	"GSM4819737"	"GSM4819738"
!Sample_status	"Public on May 22 2021"	"Public on May 22 2021"	"Public on May 22 2021"	"Public on May 22 2021"	"Public on May 22 2021"	"Public on May 22 2021"	"Public on May 22 2021"	"Public on May 22 2021"	"Public on May 22 2021"	"Public on May 22 2021"	"Public on May 22 2021"	"Public on May 22 2021"	"Public on May 22 2021"	"Public on May 22 2021"
!Sample_submission_date	"Oct 06 2020"	"Oct 06 2020"	"Oct 06 2020"	"Oct 06 2020"	"Oct 06 2020"	"Oct 06 2020"	"Oct 06 2020"	"Oct 06 2020"	"Oct 06 2020"	"Oct 06 2020"	"Oct 06 2020"	"Oct 06 2020"	"Oct 06 2020"	"Oct 06 2020"
!Sample_last_update_date	"May 22 2021"	"May 22 2021"	"May 22 2021"	"May 22 2021"	"May 22 2021"	"May 22 2021"	"May 22 2021"	"May 22 2021"	"May 22 2021"	"May 22 2021"	"May 22 2021"	"May 22 2021"	"May 22 2021"	"May 22 2021"
!Sample_type	"SRA"	"SRA"	"SRA"	"SRA"	"SRA"	"SRA"	"SRA"	"SRA"	"SRA"	"SRA"	"SRA"	"SRA"	"SRA"	"SRA"
!Sample_channel_count	"1"	"1"	"1"	"1"	"1"	"1"	"1"	"1"	"1"	"1"	"1"	"1"	"1"	"1"
!Sample_source_name_ch1	"Kidney"	"Kidney"	"Kidney"	"Kidney"	"Kidney"	"Kidney"	"Kidney"	"Kidney"	"Kidney"	"Kidney"	"Kidney"	"Kidney"	"Kidney"	"Kidney"
!Sample_organism_ch1	"Homo sapiens"	"Homo sapiens"	"Homo sapiens"	"Homo sapiens"	"Homo sapiens"	"Homo sapiens"	"Homo sapiens"	"Homo sapiens"	"Homo sapiens"	"Homo sapiens"	"Homo sapiens"	"Homo sapiens"	"Homo sapiens"	"Homo sapiens"
!Sample_characteristics_ch1	"individual: Patient SS_2005"	"individual: Patient SS_2006"	"individual: Patient SS_2006"	"individual: Patient SS_2007"	"individual: Patient SS_2007"	"individual: Patient SS_2014"	"individual: Patient SS_2014"	"individual: Patient SS_2016"	"individual: Patient SS_2017"	"individual: Patient SS_2017"	"individual: Patient SS_2022"	"individual: Patient SS_2022"	"individual: Patient SS_2023"	"individual: Patient SS_2026"
!Sample_characteristics_ch1	"tissue: Tumor"	"tissue: Tumor"	"tissue: Benign Adjacent"	"tissue: Tumor"	"tissue: Benign Adjacent"	"tissue: Benign Adjacent Cortex"	"tissue: Benign Adjacent Medulla"	"tissue: Tumor"	"tissue: Tumor"	"tissue: Benign Adjacent"	"tissue: Tumor"	"tissue: Benign Adjacent"	"tissue: Tumor"	"tissue: Tumor"
!Sample_characteristics_ch1	"tumor subtype: Clear Cell RCC"	"tumor subtype: Clear Cell RCC"	"Sex: Male"	"tumor subtype: Clear Cell RCC"	"Sex: Male"	"Sex: Female"	"Sex: Female"	"tumor subtype: Chromophobe RCC"	"tumor subtype: Clear Cell RCC"	"Sex: Male"	"tumor subtype: Clear Cell RCC"	"Sex: Male"	"tumor subtype: Clear Cell RCC"	"tumor subtype: Clear Cell RCC"
!Sample_characteristics_ch1	"Sex: Male"	"Sex: Male"	""	"Sex: Male"	""	""	""	"Sex: Female"	"Sex: Male"	""	"Sex: Male"	""	"Sex: Male"	"Sex: Male"
!Sample_treatment_protocol_ch1	"n/a"	"n/a"	"n/a"	"n/a"	"n/a"	"n/a"	"n/a"	"n/a"	"n/a"	"n/a"	"n/a"	"n/a"	"n/a"	"n/a"
!Sample_growth_protocol_ch1	"n/a"	"n/a"	"n/a"	"n/a"	"n/a"	"n/a"	"n/a"	"n/a"	"n/a"	"n/a"	"n/a"	"n/a"	"n/a"	"n/a"
!Sample_molecule_ch1	"total RNA"	"total RNA"	"total RNA"	"total RNA"	"total RNA"	"total RNA"	"total RNA"	"total RNA"	"total RNA"	"total RNA"	"total RNA"	"total RNA"	"total RNA"	"total RNA"
!Sample_extract_protocol_ch1	"Partial nephroctomy samples were dissociated using collagense based enzyme cocktail to obtain single cell suspension."	"Partial nephroctomy samples were dissociated using collagense based enzyme cocktail to obtain single cell suspension."	"Partial nephroctomy samples were dissociated using collagense based enzyme cocktail to obtain single cell suspension."	"Partial nephroctomy samples were dissociated using collagense based enzyme cocktail to obtain single cell suspension."	"Partial nephroctomy samples were dissociated using collagense based enzyme cocktail to obtain single cell suspension."	"Partial nephroctomy samples were dissociated using collagense based enzyme cocktail to obtain single cell suspension."	"Partial nephroctomy samples were dissociated using collagense based enzyme cocktail to obtain single cell suspension."	"Partial nephroctomy samples were dissociated using collagense based enzyme cocktail to obtain single cell suspension."	"Partial nephroctomy samples were dissociated using collagense based enzyme cocktail to obtain single cell suspension."	"Partial nephroctomy samples were dissociated using collagense based enzyme cocktail to obtain single cell suspension."	"Partial nephroctomy samples were dissociated using collagense based enzyme cocktail to obtain single cell suspension."	"Partial nephroctomy samples were dissociated using collagense based enzyme cocktail to obtain single cell suspension."	"Partial nephroctomy samples were dissociated using collagense based enzyme cocktail to obtain single cell suspension."	"Partial nephroctomy samples were dissociated using collagense based enzyme cocktail to obtain single cell suspension."
!Sample_extract_protocol_ch1	"Single cell RNA libraries were prepared for sequencing using standard 10X genomics and Illumina protocols"	"Single cell RNA libraries were prepared for sequencing using standard 10X genomics and Illumina protocols"	"Single cell RNA libraries were prepared for sequencing using standard 10X genomics and Illumina protocols"	"Single cell RNA libraries were prepared for sequencing using standard 10X genomics and Illumina protocols"	"Single cell RNA libraries were prepared for sequencing using standard 10X genomics and Illumina protocols"	"Single cell RNA libraries were prepared for sequencing using standard 10X genomics and Illumina protocols"	"Single cell RNA libraries were prepared for sequencing using standard 10X genomics and Illumina protocols"	"Single cell RNA libraries were prepared for sequencing using standard 10X genomics and Illumina protocols"	"Single cell RNA libraries were prepared for sequencing using standard 10X genomics and Illumina protocols"	"Single cell RNA libraries were prepared for sequencing using standard 10X genomics and Illumina protocols"	"Single cell RNA libraries were prepared for sequencing using standard 10X genomics and Illumina protocols"	"Single cell RNA libraries were prepared for sequencing using standard 10X genomics and Illumina protocols"	"Single cell RNA libraries were prepared for sequencing using standard 10X genomics and Illumina protocols"	"Single cell RNA libraries were prepared for sequencing using standard 10X genomics and Illumina protocols"
!Sample_taxid_ch1	"9606"	"9606"	"9606"	"9606"	"9606"	"9606"	"9606"	"9606"	"9606"	"9606"	"9606"	"9606"	"9606"	"9606"
!Sample_data_processing	"Base calling, read alignment and quantification were conducted with Cell Ranger (2.1.1) and pre-built reference genome (GRCh38-1.2.0)."	"Base calling, read alignment and quantification were conducted with Cell Ranger (2.1.1) and pre-built reference genome (GRCh38-1.2.0)."	"Base calling, read alignment and quantification were conducted with Cell Ranger (2.1.1) and pre-built reference genome (GRCh38-1.2.0)."	"Base calling, read alignment and quantification were conducted with Cell Ranger (2.1.1) and pre-built reference genome (GRCh38-1.2.0)."	"Base calling, read alignment and quantification were conducted with Cell Ranger (2.1.1) and pre-built reference genome (GRCh38-1.2.0)."	"Base calling, read alignment and quantification were conducted with Cell Ranger (2.1.1) and pre-built reference genome (GRCh38-1.2.0)."	"Base calling, read alignment and quantification were conducted with Cell Ranger (2.1.1) and pre-built reference genome (GRCh38-1.2.0)."	"Base calling, read alignment and quantification were conducted with Cell Ranger (2.1.1) and pre-built reference genome (GRCh38-1.2.0)."	"Base calling, read alignment and quantification were conducted with Cell Ranger (2.1.1) and pre-built reference genome (GRCh38-1.2.0)."	"Base calling, read alignment and quantification were conducted with Cell Ranger (2.1.1) and pre-built reference genome (GRCh38-1.2.0)."	"Base calling, read alignment and quantification were conducted with Cell Ranger (2.1.1) and pre-built reference genome (GRCh38-1.2.0)."	"Base calling, read alignment and quantification were conducted with Cell Ranger (2.1.1) and pre-built reference genome (GRCh38-1.2.0)."	"Base calling, read alignment and quantification were conducted with Cell Ranger (2.1.1) and pre-built reference genome (GRCh38-1.2.0)."	"Base calling, read alignment and quantification were conducted with Cell Ranger (2.1.1) and pre-built reference genome (GRCh38-1.2.0)."
!Sample_data_processing	"Genome_build: GRCh38"	"Genome_build: GRCh38"	"Genome_build: GRCh38"	"Genome_build: GRCh38"	"Genome_build: GRCh38"	"Genome_build: GRCh38"	"Genome_build: GRCh38"	"Genome_build: GRCh38"	"Genome_build: GRCh38"	"Genome_build: GRCh38"	"Genome_build: GRCh38"	"Genome_build: GRCh38"	"Genome_build: GRCh38"	"Genome_build: GRCh38"
!Sample_data_processing	"Supplementary_files_format_and_content: h5"	"Supplementary_files_format_and_content: h5"	"Supplementary_files_format_and_content: h5"	"Supplementary_files_format_and_content: h5"	"Supplementary_files_format_and_content: h5"	"Supplementary_files_format_and_content: h5"	"Supplementary_files_format_and_content: h5"	"Supplementary_files_format_and_content: h5"	"Supplementary_files_format_and_content: h5"	"Supplementary_files_format_and_content: h5"	"Supplementary_files_format_and_content: h5"	"Supplementary_files_format_and_content: h5"	"Supplementary_files_format_and_content: h5"	"Supplementary_files_format_and_content: h5"
!Sample_platform_id	"GPL16791"	"GPL16791"	"GPL16791"	"GPL16791"	"GPL16791"	"GPL16791"	"GPL16791"	"GPL16791"	"GPL16791"	"GPL16791"	"GPL16791"	"GPL16791"	"GPL16791"	"GPL16791"
!Sample_contact_name	"Arul,M.,Chinnaiyan"	"Arul,M.,Chinnaiyan"	"Arul,M.,Chinnaiyan"	"Arul,M.,Chinnaiyan"	"Arul,M.,Chinnaiyan"	"Arul,M.,Chinnaiyan"	"Arul,M.,Chinnaiyan"	"Arul,M.,Chinnaiyan"	"Arul,M.,Chinnaiyan"	"Arul,M.,Chinnaiyan"	"Arul,M.,Chinnaiyan"	"Arul,M.,Chinnaiyan"	"Arul,M.,Chinnaiyan"	"Arul,M.,Chinnaiyan"
!Sample_contact_institute	"University of Michigan"	"University of Michigan"	"University of Michigan"	"University of Michigan"	"University of Michigan"	"University of Michigan"	"University of Michigan"	"University of Michigan"	"University of Michigan"	"University of Michigan"	"University of Michigan"	"University of Michigan"	"University of Michigan"	"University of Michigan"
!Sample_contact_address	"1500 E. Medical Center Dr"	"1500 E. Medical Center Dr"	"1500 E. Medical Center Dr"	"1500 E. Medical Center Dr"	"1500 E. Medical Center Dr"	"1500 E. Medical Center Dr"	"1500 E. Medical Center Dr"	"1500 E. Medical Center Dr"	"1500 E. Medical Center Dr"	"1500 E. Medical Center Dr"	"1500 E. Medical Center Dr"	"1500 E. Medical Center Dr"	"1500 E. Medical Center Dr"	"1500 E. Medical Center Dr"
!Sample_contact_city	"Ann Arbor"	"Ann Arbor"	"Ann Arbor"	"Ann Arbor"	"Ann Arbor"	"Ann Arbor"	"Ann Arbor"	"Ann Arbor"	"Ann Arbor"	"Ann Arbor"	"Ann Arbor"	"Ann Arbor"	"Ann Arbor"	"Ann Arbor"
!Sample_contact_state	"MICHIGAN"	"MICHIGAN"	"MICHIGAN"	"MICHIGAN"	"MICHIGAN"	"MICHIGAN"	"MICHIGAN"	"MICHIGAN"	"MICHIGAN"	"MICHIGAN"	"MICHIGAN"	"MICHIGAN"	"MICHIGAN"	"MICHIGAN"
!Sample_contact_zip/postal_code	"48109"	"48109"	"48109"	"48109"	"48109"	"48109"	"48109"	"48109"	"48109"	"48109"	"48109"	"48109"	"48109"	"48109"
!Sample_contact_country	"USA"	"USA"	"USA"	"USA"	"USA"	"USA"	"USA"	"USA"	"USA"	"USA"	"USA"	"USA"	"USA"	"USA"
!Sample_data_row_count	"0"	"0"	"0"	"0"	"0"	"0"	"0"	"0"	"0"	"0"	"0"	"0"	"0"	"0"
!Sample_instrument_model	"Illumina HiSeq 2500"	"Illumina HiSeq 2500"	"Illumina HiSeq 2500"	"Illumina HiSeq 2500"	"Illumina HiSeq 2500"	"Illumina HiSeq 2500"	"Illumina HiSeq 2500"	"Illumina HiSeq 2500"	"Illumina HiSeq 2500"	"Illumina HiSeq 2500"	"Illumina HiSeq 2500"	"Illumina HiSeq 2500"	"Illumina HiSeq 2500"	"Illumina HiSeq 2500"
!Sample_library_selection	"cDNA"	"cDNA"	"cDNA"	"cDNA"	"cDNA"	"cDNA"	"cDNA"	"cDNA"	"cDNA"	"cDNA"	"cDNA"	"cDNA"	"cDNA"	"cDNA"
!Sample_library_source	"transcriptomic"	"transcriptomic"	"transcriptomic"	"transcriptomic"	"transcriptomic"	"transcriptomic"	"transcriptomic"	"transcriptomic"	"transcriptomic"	"transcriptomic"	"transcriptomic"	"transcriptomic"	"transcriptomic"	"transcriptomic"
!Sample_library_strategy	"RNA-Seq"	"RNA-Seq"	"RNA-Seq"	"RNA-Seq"	"RNA-Seq"	"RNA-Seq"	"RNA-Seq"	"RNA-Seq"	"RNA-Seq"	"RNA-Seq"	"RNA-Seq"	"RNA-Seq"	"RNA-Seq"	"RNA-Seq"
!Sample_relation	"BioSample: https://www.ncbi.nlm.nih.gov/biosample/SAMN16380685"	"BioSample: https://www.ncbi.nlm.nih.gov/biosample/SAMN16380684"	"BioSample: https://www.ncbi.nlm.nih.gov/biosample/SAMN16380683"	"BioSample: https://www.ncbi.nlm.nih.gov/biosample/SAMN16380682"	"BioSample: https://www.ncbi.nlm.nih.gov/biosample/SAMN16380681"	"BioSample: https://www.ncbi.nlm.nih.gov/biosample/SAMN16380680"	"BioSample: https://www.ncbi.nlm.nih.gov/biosample/SAMN16380679"	"BioSample: https://www.ncbi.nlm.nih.gov/biosample/SAMN16380678"	"BioSample: https://www.ncbi.nlm.nih.gov/biosample/SAMN16380677"	"BioSample: https://www.ncbi.nlm.nih.gov/biosample/SAMN16380676"	"BioSample: https://www.ncbi.nlm.nih.gov/biosample/SAMN16380675"	"BioSample: https://www.ncbi.nlm.nih.gov/biosample/SAMN16380674"	"BioSample: https://www.ncbi.nlm.nih.gov/biosample/SAMN16380673"	"BioSample: https://www.ncbi.nlm.nih.gov/biosample/SAMN16380672"
!Sample_supplementary_file_1	"ftp://ftp.ncbi.nlm.nih.gov/geo/samples/GSM4819nnn/GSM4819725/suppl/GSM4819725_SI_18854_filtered_gene_bc_matrices_h5.h5"	"ftp://ftp.ncbi.nlm.nih.gov/geo/samples/GSM4819nnn/GSM4819726/suppl/GSM4819726_SI_18856_filtered_gene_bc_matrices_h5.h5"	"ftp://ftp.ncbi.nlm.nih.gov/geo/samples/GSM4819nnn/GSM4819727/suppl/GSM4819727_SI_18855_filtered_gene_bc_matrices_h5.h5"	"ftp://ftp.ncbi.nlm.nih.gov/geo/samples/GSM4819nnn/GSM4819728/suppl/GSM4819728_SI_19704_filtered_gene_bc_matrices_h5.h5"	"ftp://ftp.ncbi.nlm.nih.gov/geo/samples/GSM4819nnn/GSM4819729/suppl/GSM4819729_SI_19703_filtered_gene_bc_matrices_h5.h5"	"ftp://ftp.ncbi.nlm.nih.gov/geo/samples/GSM4819nnn/GSM4819730/suppl/GSM4819730_SI_21255_filtered_gene_bc_matrices_h5.h5"	"ftp://ftp.ncbi.nlm.nih.gov/geo/samples/GSM4819nnn/GSM4819731/suppl/GSM4819731_SI_21256_filtered_gene_bc_matrices_h5.h5"	"ftp://ftp.ncbi.nlm.nih.gov/geo/samples/GSM4819nnn/GSM4819732/suppl/GSM4819732_SI_21561_filtered_gene_bc_matrices_h5.h5"	"ftp://ftp.ncbi.nlm.nih.gov/geo/samples/GSM4819nnn/GSM4819733/suppl/GSM4819733_SI_22369_filtered_gene_bc_matrices_h5.h5"	"ftp://ftp.ncbi.nlm.nih.gov/geo/samples/GSM4819nnn/GSM4819734/suppl/GSM4819734_SI_22368_filtered_gene_bc_matrices_h5.h5"	"ftp://ftp.ncbi.nlm.nih.gov/geo/samples/GSM4819nnn/GSM4819735/suppl/GSM4819735_SI_22605_filtered_gene_bc_matrices_h5.h5"	"ftp://ftp.ncbi.nlm.nih.gov/geo/samples/GSM4819nnn/GSM4819736/suppl/GSM4819736_SI_22604_filtered_gene_bc_matrices_h5.h5"	"ftp://ftp.ncbi.nlm.nih.gov/geo/samples/GSM4819nnn/GSM4819737/suppl/GSM4819737_SI_23459_filtered_gene_bc_matrices_h5.h5"	"ftp://ftp.ncbi.nlm.nih.gov/geo/samples/GSM4819nnn/GSM4819738/suppl/GSM4819738_SI_23843_filtered_gene_bc_matrices_h5.h5"
!series_matrix_table_begin
"ID_REF"	"GSM4819725"	"GSM4819726"	"GSM4819727"	"GSM4819728"	"GSM4819729"	"GSM4819730"	"GSM4819731"	"GSM4819732"	"GSM4819733"	"GSM4819734"	"GSM4819735"	"GSM4819736"	"GSM4819737"	"GSM4819738"
!series_matrix_table_end
